# Supplementary material for: Cyclic Nucleotide-Specific Optogenetics Highlights Compartmentalization of the Sperm Flagellum into cAMP Microdomains
Source: Cells. 2019 Jun 27;8(7):648. doi: 10.3390/cells8070648 (PMC6679001; doi:10.3390/cells8070648)
Supplement: Supplementary file 1 [file cells-08-00648-s001.zip]

Archive with 3 entries (3 files):
- Supplementary Movie 1_WT_bicarbonate.avi
- Supplementary Movie 2_Prm1-LAPD 850 vs 660.avi
- Supplementary Movie 3_Prm1-LAPD_bicarbonate.avi
